# Supplementary material for: CSN and CAVA: variant annotation tools for rapid, robust next-generation sequencing analysis in the clinical setting
Source: Genome Med. 2015 Jul 28;7(1):76. doi: 10.1186/s13073-015-0195-6 (PMC4551696; doi:10.1186/s13073-015-0195-6)
Supplement: Additional file 4: Table S2. — Comparison of clinical (Sanger) and NGS annotation of BRCA1 and BRCA2 mutations. (ODS 22 kb) [file 13073_2015_195_MOESM4_ESM.ods]

## Sheet: Supp Table 2
Additional file 4: Table S2. Comparison of Clinical (Sanger) and NGS annotation of BRCA1 and BRCA2 mutations
Chr	Position (hg19)	Reference allele	Alternate allele	Gene	Sanger	CAVA	VEP		ANNOVAR		SNPEff		CAVA ALTANN
							nucleotide	amino acid	nucleotide	amino acid	nucleotide	amino acid
17	41276044	ACT	A	BRCA1	c.68_69delAG	c.68_69delAG	c.68_69delAG	p.Glu23ValfsTer17	c.68_69del	p.E23fs	c.68_69delAG	p.Glu23fs	c.66_67delAG
17	41256939	CA	C	BRCA1	c.246delT	c.246delT	c.246delT	p.Val83LeufsTer5	c.246delT	p.L82fs	c.246delA		c.245delT
17	41256279	CT	C	BRCA1	c.302-2delA	c.302-2delA	c.302-2delA		c.302-2A		c.302-2delA
17	41246748	GAA	G	BRCA1	c.798_799delTT	c.798_799delTT	c.798_799delTT	p.Ser267LysfsTer19	c.798_799del	p.V266fs	c.798_799delTT	p.Val266fs	c.797_798delTT
17	41246651	TAC	T	BRCA1	c.895_896delGT	c.895_896delGT	c.895_896delGT	p.Val299ArgfsTer4	c.895_896del	p.V299fs	c.895_896delGT	p.Val299fs	c.894_895delTG
17	41246618	CT	C	BRCA1	c.929delA	c.929delA	c.929delA	p.Gln310ArgfsTer4	c.929delA	p.Q310fs	c.929delA	p.Gln310fs
17	41246186	ACT	A	BRCA1	c.1360_1361delAG	c.1360_1361delAG	c.1360_1361delAG	p.Ser454Ter	c.1360_1361del	p.S454fs	c.1360_1361delAG	p.Ser454fs	c.1356_1357delAG
17	41245721	ATTCT	A	BRCA1	c.1823_1826delAGAA	c.1823_1826delAGAA	c.1823_1826delAGAA	p.Lys608IlefsTer3	c.1823_1826del	p.K608fs	c.1823_1826delAGAA	p.Lys608fs	c.1821_1824delAAAG
17	41245476	CT	C	BRCA1	c.2071delA	c.2071delA	c.2071delA	p.Arg691AspfsTer10	c.2071delA	p.R691fs	c.2071delA	p.Arg691fs	c.2068delA
17	41244986	A	AGC	BRCA1	c.2560_2561dupGC	c.2560_2561dupGC	c.2560_2561dupGC	p.Gln855LeufsTer39	c.2561_2562insGC	p.A854fs	c.2561_2562insGC	p.Ala854_Gln855fs	c.2559_2560insGC
17	41244935	C	CA	BRCA1	c.2612_2613insT	c.2612_2613insT	c.2612_2613insT	p.Phe872ValfsTer31	c.2612_2613insT	p.P871fs	c.2612_2613insT	p.Pro871_Phe872fs
17	41244865	GTTTC	G	BRCA1	c.2679_2682delGAAA	c.2679_2682delGAAA	c.2679_2682delGAAA	p.Lys893AsnfsTer106	c.2679_2682del	p.K893fs	c.2679_2682delGAAA	p.Lys893fs	c.2676_2679delAAAG
17	41244817	CTTGA	C	BRCA1	c.2727_2730delTCAA	c.2727_2730delTCAA	c.2727_2730delTCAA	p.Asn909LysfsTer90	c.2727_2730del	p.N909fs	c.2727_2730delTCAA	p.Asn909fs	c.2725_2728delAATC
17	41244781	CT	C	BRCA1	c.2766delA	c.2766delA	c.2766delA	p.Val923LeufsTer77	c.2766delA	p.T922fs	c.2766delA	p.Thr922fs
17	41244614	A	AT	BRCA1	c.2933dupA	c.2933dupA	c.2933dupA	p.Tyr978Ter	c.2933dupA	p.Y978_R979delinsX	c.2933_2934insA	p.Tyr978_Arg979fs	c.2932_2933insA
17	41244548	CT	C	BRCA1	c.2999delA	c.2999delA	c.2999delA	p.Glu1000GlyfsTer24	c.2999delA	p.E1000fs	c.2999delA	p.Glu1000fs
17	41244318	CCT	C	BRCA1	c.3228_3229delAG	c.3228_3229delAG	c.3228_3229delAG	p.Gly1077AlafsTer8	c.3228_3229del	p.R1076fs	c.3228_3229delAG	p.Arg1076fs	c.3226_3227delAG
17	41244213	TCTTG	T	BRCA1	c.3331_3334delCAAG	c.3331_3334delCAAG	c.3331_3334delCAAG	p.Gln1111AsnfsTer5	c.3331_3334del	p.Q1111fs	c.3331_3334delCAAG	p.Gln1111fs	c.3328_3331delAAGC
17	41243876	G	GGGAA	BRCA1	c.3668_3671dupTTCC	c.3668_3671dupTTCC	c.3668_3671dupTTCC	p.Cys1225SerfsTer10	c.3671_3672insTTCC	p.P1224fs	c.3671_3672insTTCC	p.Pro1224_Cys1225fs	c.3666_3667insCTTC
17	41243779	CTG	C	BRCA1	c.3767_3768delCA	c.3767_3768delCA	c.3767_3768delCA	p.Thr1256ArgfsTer10	c.3767_3768del	p.T1256fs	c.3767_3768delCA	p.Thr1256fs	c.3764_3765delAC
17	41243479	CTTGA	C	BRCA1	c.4065_4068delTCAA	c.4065_4068delTCAA	c.4065_4068delTCAA	p.Asn1355LysfsTer10	c.4065_4068del	p.N1355fs	c.4065_4068delTCAA	p.Asn1355fs	c.4063_4066delAATC
17	41226447	CTT	C	BRCA1	c.4574_4575delAA	c.4574_4575delAA	c.4574_4575delAA	p.Gln1525ArgfsTer5	c.4574_4575del	p.Q1525fs	c.4574_4575delAA	p.Gln1525fs
17	41223213	TC	T	BRCA1	c.4717delG	c.4717delG	c.4717delG	p.Asp1573MetfsTer28	c.4717delG	p.D1573fs	c.4717delG	p.Asp1573fs
17	41223037	CACTTTCT	C	BRCA1	c.4887_4893del7	c.4887_4893del7	c.4887_4893delAGAAAGT	p.Glu1630Ter	c.4887_4893del	p.E1629fs	c.4887_4893delAGAAAGT	p.Glu1629fs
17	41209079	T	TG	BRCA1	c.5266dupC	c.5266dupC	c.5266dupC	p.Gln1756ProfsTer74	c.5266dupC	p.Q1756fs	c.5266_5267insG		c.5263_5264insC
13	32903604	CTG	C	BRCA2	c.658_659delGT	c.658_659delGT	c.657_658delTG	p.Val220IlefsTer4	c.657_658del	p.T219fs	c.657_658delTG	p.Thr219fs	c.657_658delTG
13	32905123	TGACA	T	BRCA2	c.755_758delACAG	c.755_758delACAG	c.750_753delGACA	p.Asp252ValfsTer24	c.750_753del	p.V250fs	c.750_753delGACA	p.Val250fs	c.750_753delGACA
13	32906871	GT	G	BRCA2	c.1257delT	c.1257delT	c.1257delT	p.Cys419TrpfsTer11	c.1257delT	p.C419fs	c.1257delT	p.Cys419fs
13	32907420	GA	G	BRCA2	c.1813delA	c.1813delA	c.1806delA	p.Ile605TyrfsTer9	c.1806delA	p.G602fs	c.1806delA	p.Gly602fs	c.1806delA
13	32910641	TG	T	BRCA2	c.2150delG	c.2150delG	c.2150delG	p.Cys717LeufsTer13	c.2150delG	p.C717fs	c.2150delG	p.Cys717fs
13	32911297	TAAAC	T	BRCA2	c.2808_2811delACAA	c.2808_2811delACAA	c.2806_2809delAAAC	p.Ala938ProfsTer21	c.2806_2809del	p.K936fs	c.2806_2809delAAAC	p.Lys936fs	c.2806_2809delAAAC
13	32911947	TA	T	BRCA2	c.3458delA	c.3458delA	c.3456delA	p.Lys1153ArgfsTer15	c.3456delA	p.L1152fs	c.3456delA	p.Leu1152fs	c.3456delA
13	32912466	C	CTGCT	BRCA2	c.3975_3978dupTGCT	c.3975_3978dupTGCT	c.3974_3975insTGCT	p.Ala1327CysfsTer4	c.3974_3975insTGCT	p.T1325fs	c.3975_3976insTGCT	p.Thr1325_Ala1326fs	c.3974_3975insTGCT
13	32912791	GA	G	BRCA2	c.4304delA	c.4304delA	c.4300delA	p.Asn1435IlefsTer13	c.4300delA	p.K1434fs	c.4300delA	p.Lys1434fs	c.4300delA
13	32912964	TGAAA	T	BRCA2	c.4478_4481delAAAG	c.4478_4481delAAAG	c.4473_4476delGAAA	p.Glu1493ValfsTer10	c.4473_4476del	p.L1491fs	c.4473_4476delGAAA	p.Leu1491fs	c.4473_4476delGAAA
13	32913118	G	GA	BRCA2	c.4631dupA	c.4631dupA	c.4626_4627insA	p.Asn1544LysfsTer4	c.4627dupA	p.V1542fs	c.4627_4628insA	p.Lys1543_Asn1544fs	c.4626_4627insA
13	32913619	TTATG	T	BRCA2	c.5130_5133delTGTA	c.5130_5133delTGTA	c.5128_5131delTATG	p.Tyr1710Ter	c.5128_5131del	p.Y1710fs	c.5128_5131delTATG	p.Tyr1710fs	c.5128_5131delTATG
13	32913836	CAA	C	BRCA2	c.5350_5351delAA	c.5350_5351delAA	c.5345_5346delAA	p.Asn1784HisfsTer2	c.5345_5346del	p.Q1782fs	c.5345_5346delAA	p.Gln1782fs	c.5345_5346delAA
13	32914065	CAATT	C	BRCA2	c.5576_5579delTTAA	c.5576_5579delTTAA	c.5574_5577delAATT	p.Ile1859LysfsTer3	c.5574_5577del	p.T1858fs	c.5574_5577delAATT	p.Thr1858fs	c.5574_5577delAATT
13	32914437	GT	G	BRCA2	c.5946delT	c.5946delT	c.5946delT	p.Ser1982ArgfsTer22	c.5946delT	p.S1982fs	c.5946delT	p.Ser1982fs
13	32914766	CTT	C	BRCA2	c.6275_6276delTT	c.6275_6276delTT	c.6275_6276delTT	p.Leu2092ProfsTer7	c.6275_6276del	p.L2092fs	c.6275_6276delTT	p.Leu2092fs
13	32914953	ATC	A	BRCA2	c.6468_6469delTC	c.6468_6469delTC	c.6462_6463delTC	p.Gln2157IlefsTer18	c.6462_6463del	p.Y2154fs	c.6462_6463delTC	p.Tyr2154fs	c.6462_6463delTC
13	32915093	TC	T	BRCA2	c.6602delC	c.6602delC	c.6602delC	p.Ser2201LeufsTer5	c.6602delC	p.S2201fs	c.6602delC	p.Ser2201fs
13	32929349	GA	G	BRCA2	c.7360delA	c.7360delA	c.7360delA	p.Ile2454PhefsTer13	c.7360delA	p.I2454fs	c.7360delA	p.Ile2454fs
13	32937323	A	AC	BRCA2	c.7985dupC	c.7985dupC	c.7984_7985insC	p.Glu2663GlyfsTer3	c.7985dupC	p.T2662fs	c.7985_7986insC	p.Thr2662_Glu2663fs	c.7984_7985insC
13	32937635	AC	A	BRCA2	c.8297delC	c.8297delC	c.8297delC	p.Thr2766AsnfsTer11	c.8297delC	p.T2766fs	c.8297delC	p.Thr2766fs
13	32945137	AAG	A	BRCA2	c.8537_8538delAG	c.8537_8538delAG	c.8533_8534delAG	p.Glu2846GlyfsTer22	c.8533_8534del	p.R2845fs	c.8533_8534delAG	p.Arg2845fs	c.8533_8534delAG
13	32945179	AC	A	BRCA2	c.8575delC	c.8575delC	c.8575delC	p.Gln2859LysfsTer4	c.8575delC	p.Q2859fs	c.8575delC	p.Gln2859fs
13	32953601	AC	A	BRCA2	c.8904delC	c.8904delC	c.8903delC	p.Val2969CysfsTer7	c.8903delC	p.T2968fs	c.8903delC	p.Thr2968fs	c.8903delC
13	32969000	CTG	C	BRCA2	c.9435_9436delGT	c.9435_9436delGT	c.9432_9433delTG	p.Ser3147CysfsTer2	c.9432_9433del	p.S3144fs	c.9432_9433delTG	p.Ser3144fs	c.9432_9433delTG
